# Supplementary material for: Refining the Phenotype of Recurrent Rearrangements of Chromosome 16
Source: Int J Mol Sci. 2019 Mar 4;20(5):1095. doi: 10.3390/ijms20051095 (PMC6429492; doi:10.3390/ijms20051095)
Supplement: Supplementary file 1 [file ijms-20-01095-s001.zip]

Archive with 3 entries (3 files):
- Supplementary/Supplementary Fig1.ppt
- Supplementary/Supplementary Table 1.xlsx
- Supplementary/Supplementary Table 2.xls
