# Supplementary material for: Refining the Phenotype of Recurrent Rearrangements of Chromosome 16
Source: Int J Mol Sci. 2019 Mar 4;20(5):1095. doi: 10.3390/ijms20051095 (PMC6429492; doi:10.3390/ijms20051095)
Supplement: Supplementary file 1 [file ijms-20-01095-s001.zip › Supplementary/Supplementary Table 1.xlsx]

## Sheet: Foglio1
REGION	ENSEMBLE ID	GENE SYMBOL	q-score Criteria	FULL NAME	function (http://www.genecards.org/)
16p13.11	ENSG00000072864	NDE1	Strict	NudE Neurodevelopment Protein 1	NDE1 (NudE Neurodevelopment Protein 1) is a Protein Coding gene. Diseases associated with NDE1 include Microhydranencephaly and Lissencephaly 4. Among its related pathways are Regulation of PLK1 Activity at G2/M Transition and Cell Cycle, Mitotic. GO annotations related to this gene include identical protein binding and microtubule binding. An important paralog of this gene is NDEL1.
	ENSG00000133392	MYH11	Strict	Myosin Heavy Chain 11	MYH11 (Myosin Heavy Chain 11) is a Protein Coding gene. Diseases associated with MYH11 include Aortic Aneurysm, Familial Thoracic 4 and Myh11-Related Thoracic Aortic Aneurysms And Aortic Dissections. Among its related pathways are Semaphorin interactions and Sertoli-Sertoli Cell Junction Dynamics. GO annotations related to this gene include calmodulin binding and motor activity. An important para…
	ENSG00000103489	XYLT1	Strict	Xylosyltransferase 1	XYLT1 (Xylosyltransferase 1) is a Protein Coding gene. Diseases associated with XYLT1 include Desbuquois Dysplasia 2 and Pseudoxanthoma Elasticum. Among its related pathways are Glycosaminoglycan metabolism and Metabolism. GO annotations related to this gene include acetylglucosaminyltransferase activity and protein xylosyltransferase activity. An important paralog of this gene is XYLT2.
	ENSG00000103222	ABCC1	Intermediate	ATP Binding Cassette Subfamily C Member 1	ABCC1 (ATP Binding Cassette Subfamily C Member 1) is a Protein Coding gene. Diseases associated with ABCC1 include Dubin-Johnson Syndrome and Microsporidiosis. Among its related pathways are Doxorubicin Pathway, Pharmacokinetics and CDK-mediated phosphorylation and removal of Cdc6. GO annotations related to this gene include transporter activity and ATPase activity, coupled to transmembrane movem…
	ENSG00000091262	ABCC6	Intermediate	ATP Binding Cassette Subfamily C Member 6	ABCC6 (ATP Binding Cassette Subfamily C Member 6) is a Protein Coding gene. Diseases associated with ABCC6 include Pseudoxanthoma Elasticum and Arterial Calcification, Generalized, Of Infancy, 2. Among its related pathways are CDK-mediated phosphorylation and removal of Cdc6 and Photodynamic therapy-induced NFE2L2 (NRF2) survival signaling. GO annotations related to this gene include transporter …
16p12.2	ENSG00000140743	CDR2	Intermediate	Cerebellar Degeneration Related Protein 2	CDR2 (Cerebellar Degeneration Related Protein 2) is a Protein Coding gene. Diseases associated with CDR2 include Cerebellar Degeneration and Paraneoplastic Cerebellar Degeneration. An important paralog of this gene is CDR2L.
16P11.2	ENSG00000177548	RABEP2	Strict	Rabaptin, RAB GTPase Binding Effector Protein 1	RABEP2 (Rabaptin, RAB GTPase Binding Effector Protein 2) is a Protein Coding gene. GO annotations related to this gene include GTPase activator activity and growth factor activity. An important paralog of this gene is RABEP1.
	ENSG00000196296	ATP2A1	Strict	ATPase Sarcoplasmic/Endoplasmic Reticulum Ca2+ Transporting 1	ATP2A1 (ATPase Sarcoplasmic/Endoplasmic Reticulum Ca2+ Transporting 1) is a Protein Coding gene. Diseases associated with ATP2A1 include Brody Myopathy and Pseudomyotonia. Among its related pathways are Calcium signaling pathway and Pre-NOTCH Expression and Processing. GO annotations related to this gene include calcium ion binding and nucleotide binding. An important paralog of this gene is ATP2…
	ENSG00000169682	SPNS1	Strict	Sphingolipid Transporter 1 (Putative)	SPNS1 (Sphingolipid Transporter 1 (Putative)) is a Protein Coding gene. GO annotations related to this gene include transporter activity and sphingolipid transporter activity. An important paralog of this gene is SPNS3.
	ENSG00000168488	ATXN2L	Intermediate	Ataxin 2 Like	ATXN2L (Ataxin 2 Like) is a Protein Coding gene. GO annotations related to this gene include poly(A) RNA binding. An important paralog of this gene is ATXN2.
	ENSG00000196502	SULT1A1	Relaxed	Sulfotransferase Family 1A Member 1	SULT1A1 (Sulfotransferase Family 1A Member 1) is a Protein Coding gene. Diseases associated with SULT1A1 include Mandibulofacial Dysostosis With Alopecia and Ceroid Lipofuscinosis, Neuronal, 3. Among its related pathways are Metabolism and Estrogen metabolism. GO annotations related to this gene include sulfotransferase activity and flavonol 3-sulfotransferase activity. An important paralog of th…
	ENSG00000197165	SULT1A2	Relaxed	Sulfotransferase Family 1A Member 2	SULT1A2 (Sulfotransferase Family 1A Member 2) is a Protein Coding gene. Among its related pathways are Metabolism and Drug metabolism - cytochrome P450. GO annotations related to this gene include sulfotransferase activity and flavonol 3-sulfotransferase activity. An important paralog of this gene is SULT1A1.
	ENSG00000178188	SH2B1	Relaxed	SH2B Adaptor Protein 1	SH2B1 (SH2B Adaptor Protein 1) is a Protein Coding gene. Diseases associated with SH2B1 include Severe Early-Onset Obesity-Insulin Resistance Syndrome Due To Sh2b1 Deficiencyand Chromosome 16P11.2 Deletion Syndrome, 220-Kb. Among its related pathways are Growth hormone receptor signaling and Response to elevated platelet cytosolic Ca2+. GO annotations related to this gene include signal transduce…
	ENSG00000174938	SEZ6L2	Strict	Seizure Related 6 Homolog Like 2	SEZ6L2 (Seizure Related 6 Homolog Like 2) is a Protein Coding gene. An important paralog of this gene is SEZ6.
	ENSG00000169221	TBC1D10B	Strict	TBC1 Domain Family Member 10B	TBC1D10B (TBC1 Domain Family Member 10B) is a Protein Coding gene. Among its related pathways are Vesicle-mediated transport and TBC/RABGAPs. GO annotations related to this gene include GTPase activator activity. An important paralog of this gene is TBC1D10A.
	ENSG00000174943	KCTD13	Strict	Potassium Channel Tetramerization Domain Containing 13	KCTD13 (Potassium Channel Tetramerization Domain Containing 13) is a Protein Coding gene. Among its related pathways are Hepatic ABC Transporters and Sweet Taste Signaling. GO annotations related to this gene include identical protein binding and protein domain specific binding. An important paralog of this gene is KCTD10.
	ENSG00000090238	YPEL3	Strict	Yippee Like 3	YPEL3 (Yippee Like 3) is a Protein Coding gene. An important paralog of this gene is YPEL2.
	ENSG00000180096	SEPT1	Strict	Septin 1	SEPT1 (Septin 1) is a Protein Coding gene. Among its related pathways are Aurora B signaling and Bacterial invasion of epithelial cells. GO annotations related to this gene include GTP binding and GTPase activity. An important paralog of this gene is SEPT4.
	ENSG00000102879	CORO1A	Strict	Coronin 1A	CORO1A (Coronin 1A) is a Protein Coding gene. Diseases associated with CORO1A include Immunodeficiency 8 and Coronin-1A Deficiency. Among its related pathways are Tuberculosisand Phagosome. GO annotations related to this gene include poly(A) RNA binding and identical protein binding. An important paralog of this gene is CORO1B.
	ENSG00000149930	TAOK2	Strict	TAO Kinase 2	TAOK2 (TAO Kinase 2) is a Protein Coding gene. Among its related pathways are p38 MAPK signaling pathway (Pathway Interaction Database) and MAPK signaling pathway. GO annotations related to this gene include transferase activity, transferring phosphorus-containing groups and protein tyrosine kinase activity. An important paralog of this gene is TAOK1.
	ENSG00000149927	DOC2A	Strict	Double C2 Domain Alpha	DOC2A (Double C2 Domain Alpha) is a Protein Coding gene. GO annotations related to this gene include calcium ion binding and syntaxin binding. An important paralog of this gene is DOC2B.
	ENSG00000149925	ALDOA	Strict	Aldolase, Fructose-Bisphosphate A	ALDOA (Aldolase, Fructose-Bisphosphate A) is a Protein Coding gene. Diseases associated with ALDOA include Glycogen Storage Disease Xii and Melanoma-Associated Retinopathy. Among its related pathways are Response to elevated platelet cytosolic Ca2+ and Metabolism. GO annotations related to this gene include poly(A) RNA binding and actin binding. An important paralog of this gene is ALDOC.
	ENSG00000149922	TBX6	Strict	T-Box 6	TBX6 (T-Box 6) is a Protein Coding gene. Diseases associated with TBX6 include Spondylocostal Dysostosis 5 and Spondylocostal Dysostosis 5, Autosomal Dominant. Among its related pathways are Mesodermal Commitment Pathway and Embryonic and Induced Pluripotent Stem Cell Differentiation Pathways and Lineage-specific Markers. GO annotations related to this gene include transcription factor activity, …
	ENSG00000102886	GDPD3	Strict	Glycerophosphodiester Phosphodiesterase Domain Containing 3	GDPD3 (Glycerophosphodiester Phosphodiesterase Domain Containing 3) is a Protein Coding gene. Among its related pathways are Metabolism and Glycerophospholipid biosynthesis. GO annotations related to this gene include phosphoric diester hydrolase activity and glycerophosphodiester phosphodiesterase activity. An important paralog of this gene is GDPD1.
	ENSG00000180209	MYLPF	Intermediate	Myosin Light Chain, Phosphorylatable, Fast Skeletal Muscle	MYLPF (Myosin Light Chain, Phosphorylatable, Fast Skeletal Muscle) is a Protein Coding gene. Among its related pathways are Focal Adhesion and Sertoli-Sertoli Cell Junction Dynamics. GO annotations related to this gene include calcium ion binding and structural constituent of muscle. An important paralog of this gene is MYL10
	ENSG00000149926	FAM57B	Intermediate	Family With Sequence Similarity 57 Member B	FAM57B (Family With Sequence Similarity 57 Member B) is a Protein Coding gene. GO annotations related to this gene include sphingosine N-acyltransferase activity. An important paralog of this gene is FAM57A.
	ENSG00000261052	SULT1A3	Relaxed	Sulfotransferase Family 1A Member 3	SULT1A3 (Sulfotransferase Family 1A Member 3) is a Protein Coding gene. Diseases associated with SULT1A3 include Ceroid Lipofuscinosis, Neuronal, 3 and Dengue Shock Syndrome. Among its related pathways are Metabolism and Acetaminophen Pathway (therapeutic doses), Pharmacokinetics. GO annotations related to this gene include sulfotransferase activity and aryl sulfotransferase activity. An importan…
	ENSG00000213648	SULT1A4	Relaxed	Sulfotransferase Family 1A Member 4	SULT1A4 (Sulfotransferase Family 1A Member 4) is a Protein Coding gene. Among its related pathways are Acetaminophen Pathway (therapeutic doses), Pharmacokinetics and Drug metabolism - cytochrome P450. GO annotations related to this gene include sulfotransferase activity and aryl sulfotransferase activity. An important paralog of this gene is SULT1A3
	ENSG00000103495	MAZ	Relaxed	MYC Associated Zinc Finger Protein	MAZ (MYC Associated Zinc Finger Protein) is a Protein Coding gene. Among its related pathways are Sudden Infant Death Syndrome (SIDS) Susceptibility Pathways. GO annotations related to this gene include nucleic acid binding and chromatin binding. An important paralog of this gene is VEZF1.
	ENSG00000102882	MAPK3	Relaxed	Mitogen-Activated Protein Kinase 3	MAPK3 (Mitogen-Activated Protein Kinase 3) is a Protein Coding gene. Diseases associated with MAPK3 include Small Intestine Neuroendocrine Neoplasm and Pilocytic Astrocytoma Of Cerebellum. Among its related pathways are Arrhythmogenic right ventricular cardiomyopathy (ARVC) and 4-1BB Pathway. GO annotations related to this gene include transferase activity, transferring phosphorus-containing grou…
