# Supplementary material for: Refining the Phenotype of Recurrent Rearrangements of Chromosome 16
Source: Int J Mol Sci. 2019 Mar 4;20(5):1095. doi: 10.3390/ijms20051095 (PMC6429492; doi:10.3390/ijms20051095)
Supplement: Supplementary file 1 [file ijms-20-01095-s001.zip › Supplementary/Supplementary Table 2.xls]

## Sheet: Foglio1
patient	first hit: CNV on 16	Origin	second hit	Origin	gene (OMIM)	array format	OVERLAPPING CNVs IN DATABASES ON LINE*					Recent Literature	classification of CNV	additional hit	Origin
							DGV	CHOP	ISCA Database	Troina Database	DECIPHER
1A	LOSS 16q23 (nt 78,471,969-79,925,435; 1.43Mb) see text	P	LOSS 5q34 (nt 164,214,531-168,025,702; 3.81Mb)	P	WWC1 (OMIM610533, associated to Memory, enhanced, QTL (phenotype 615602)), RARS (OMIM107820, associated to Leukodystrophy, hypomyelinating, 9 (phenotype 616140))	180K+SNP, ISCA	NO	NO	NO	NO	1 patient UNCERTAIN CNV de novo (pt 253163)	NO	UNCERTAIN
1B	LOSS16q23 (nt 78,471,969-79,925,435; 1.43Mb) see text	P	LOSS 5q34 (nt 164,214,531-168,025,702; 3.81Mb)	M	WWC1 (OMIM610533, associated to Memory, enhanced, QTL (phenotype 615602)), RARS (OMIM107820, associated to Leukodystrophy, hypomyelinating, 9 (phenotype 616140))	180K+SNP, ISCA	NO	NO	NO	NO	1 patient UNCERTAIN CNV de novo (pt 253163)	NO	UNCERTAIN	LOSS 16p11.2 (nt 29,592,783-30,190,568; 598 Kb) see text	DN on M chrom.
2	GAIN 16p13.11-p12.3 (nt 15,496,393-18,306,854; 2.8Mb) see text	M	LOSS 15q11.1-q11.2 (nt 20,416,214-23,080,961; 2.7Mb)	M	TUBGCP5 (OMIM608147), CYFIP1 (OMIM606322), NIPA1 (OMIM608145, associated to Spastic paraplegia 6, autosomal dominant (phenotype 600363)), NIPA2 (OMIM608146). Not imprinted.	180K+SNP, ISCA	YES	NO	NO	More than 10 patients LIKELY BENIGN. 1 patient LIKELY PATHOGENIC (pt 8071) .	10 patients UNCERTAIN CNV (pt 249268 inherited, 251332 inherited, 253672 inherited, 262593 inherited, 271671 no parents, 271341 inherited, 270652 inherited, 280880 inherited, 280887 inherited, 340174 no parents). 8 patients LIKELY PATHOGENIC CNV (pt 268018 no parents, 279285 inherited, 278536 no parents, 282150 no parents, 307716 no parents, 304623 no parents, 303550 no parents, 363833 inherited)	Chromosome 15q11.2 deletion syndrome (OMIM615656). Ulfarsson M.O. et al. Transl Psychiatry 2017 Apr 25; 7(4):e1109. Butler M.G. et al. J Intellect Disab Res 2017 61(6): 568-579. Picinelli C. et al. Am J Med Genet B Neuropsychiatr Genet 2016 171(8):1088-1098.	LIKELY PATHOGENIC
11	LOSS 16p11.2 (nt 28,824,794-29,031,059; 206Kb) see text	DN on M chrom.	GAIN 3p26.3 (nt 2,284,595-2,649,884; 365Kb)	P	CNTN4 (OMIM607280; CNV includes only exon 2 of CNTN4 -total exon=24-)	180K+SNP, ISCA	YES	NO	1 UNCERTAIN CNV(pt nssv1415391)	NO	2 patients UNCERTAIN CNV (pt 350567 no partents, 370168 no parents)	Roohi J. et al. J Med genet 2009 46(3):176-182	UNCERTAIN
17	GAIN 16q12.2 (nt 54,400,275-54,422,812; 22.5Kb) see text	DN	GAIN 8q12.1 (nt 57,229,730-57,252,012; 22.3Kb)	M	RDHE2 (OMIM608989; CNV includes only exon 1 of RDHE2 -total exon=7-)	244K	NO	NO	NO	NO	NO	Matsuzaka Y. et al. Biochem Biophys Res Commun 2002 297:1171-1180	LIKELY BENIGN
24 PA	LOSS 16p11.2 (nt 21,837,492-22,430,592 ; 593Kb) see text	P	GAIN 22q11.23 (nt 23,703,296-24,993,750; 1.29Mb)	M	IGLL1 (OMIM146770, associated to Agammaglobulinemia 2 (phenotype 613500)), CHCHD10 (OMIM615903, associated to Myopathy, isolated mitochondrial, autosomal dominant (phenotype 616209), Frontotemporal dementia and/or amyotrophic lateral sclerosis 2 (phenotype 615911)), SMARCB1 (OMIM601607, associated to Coffin-Siris syndrome 3 (phenotype 614608)), MIF (OMIM153620, associated to Rheumatoid arthritis,…	180K+SNP, ISCA	YES	YES	More than 10 UNCERTAIN CNVs. 2 LIKELY PATOGENIC CNVs (pt nssv575342, nssv575844)	6 UNKNOWN CNV. 2 BENIGN CNV (pt 861 no parents, 1243 inherited). 3 PATOGENIC CNV (pt 603 inherited, 8823 inherited, 8206 no parents).	MORE THAN 10 PATIENTS WITH UNCERTAIN CNV. 7 PATIENTS WITH LIKELY PATOGENIC CNV (pt 331562 inherited, 328219 no parents, 331194 no parents, 300583 de novo, 353638 no parents, 339178 inherited, 280020 de novo).	Chromosome 22q11.2 microduplication syndrome (OMIM608363). Chang J et al. Gene 2015; 569(1):46-50. Ribeiro-Bicudo L.A. et al. Mol Syndromol 2013 4(6):292-6 Wincent J et al. Mol Syndromol 2010 1(5):246-254	LIKELY PATHOGENIC
25	LOSS 16p11.2 (nt 29,592,783-30,190,568; 598Kb) see text	DN	GAIN 22q11.2 (nt 21,808,950-23,228,483; 1.42Mb)	M	UBE2L3 (OMIM603721), PPIL2 (OMIM607588), YPEL1 (OMIM608082), MAPK1 (OMIM176948), TOP3B (OMIM603582), PRAME (OMIM606021)	180K+SNP, ISCA	NO	NO	2 UNCERTAIN CNVs (pt nssv580278, nssv580279)	2 PATOGENIC CNVs (pt 7592 inherited, 6923 inherited)	8 pateints UNCERTAIN CNV (pt 263267 de novo, 275627 no parents, 277529 inherited, 279195 no parents, 288087 no parents, 304295 no parents, 322807 no parents, 339353 no parents). 2 patients LIKELY PATHOGENIC CNV (pt 285750 de novo, 294060 inherited)	Chromosome 22q11.2 microduplication syndrome (OMIM608363) Clements C.C. et al. Mol Autism 2017 8:58 Wincent J et al. Mol Syndromol 2010 1(5):246-254	LIKELY PATHOGENIC
PA	prenatal analysis
P	Paternal
M	Maternal
DN	de-novo
ID	Intellectual Disability
LD	Language Delay
MLD	Mixed Learning Disability
D	Dismorphisms
*	patients' Database identification numbers are reported when less than 10 patients show the overlapping CNV.
Databases: Database of Genomic Variants (http://projects.tcag.ca/variation); CHOP (Children's Hospital of Philadelphia) Database (http://cnv.chop.edu/); Database of Human CNVs hosted by IRCCS Oasi Maria SS Troina (Italian patients Database) (http://gvarianti.homelinux.net/gvariantib37/index.php); ISCA (International Standars for Cytogenomic Arrays) Consortium Database (http://dbsearch.clinicalgen…
